# Supplementary material for: Smooth Tubercle Bacilli: Neglected Opportunistic Tropical Pathogens
Source: Front Public Health. 2016 Jan 11;3:283. doi: 10.3389/fpubh.2015.00283 (PMC4707939; doi:10.3389/fpubh.2015.00283)
Supplement: Supplementary file 1 [file table_1.xlsx]

## Sheet: RECAP
Supplumentary table 1: Informations on reported smooth tubercle bacilli strains
First Id	Alias	Collection Strain Code	TB site	Year isolation	Country of isolation	Patient nationality	Geographical exposure	Sexe	Age	Genetic pattern	Principal reference
HB3177		CIPT140010059	Pulm	1968	FR	FR	FR	M	20	STB-A	[6]
HB3178		CIPT140010060	Pulm	1969	FR	FR	Madagascar	M	54	STB-A	[6]
HB3253		CIPT140010061	LN	1970	FR polynesia	FR	Papeete	M	NR	STB-A	[6]
CIPT140010062		CIPT140010062	NR	NR	NR	NR	NR	NR	NR	NR	[23]
910563			NR	1991	FR	NR	NR	NR	NR	NR	[6]
So93		So93	LN	1993	NLA	SOM	SOM	M	2	NR	[7]
NZM 217/94		NZM 217/94	LN	1993	Sw	Sw	Uganda and Kenya	M	56	STB-C	[17]
NR	19990160		Pulm	1998	FR	FR	DJ	M	36	STB-C	[16]
NR	19991574		Pulm	1999	FR	FR	DJ	M	55	STB-D	[16]
NR			Pulm	2002	FR	FR	DJ	M	21	NR	[15]
Percy3	19990516	CIPT140060008 Percy3	Pulm	1998	DJ	DJ	DJ	F	8	STB-D	[14]
Percy6	19990515	Percy6	Pulm	1998	DJ	FR	DJ	F	35	STB-D	[14]
Percy8	19990161	Percy8	LN	1998	DJ	FR	DJ	F	4	STB-C	[14]
Percy21a	19990160	Percy21a	Pulm	2000	DJ	FR	DJ	M	36	STB-C	[14]
Percy21b	20000342	Percy21b	NR	2000	DJ	DJ	DJ	F	NR	STB-D	[14]
Percy22		Percy22	Abs	2003	DJ	FR	DJ	NR	NR		[14]
Percy26	19991708	Percy26	LN	1999	DJ	DJ	DJ	F	18	STB-D	[14]
Percy29a	19990589	Percy29a	Pulm	1999	DJ	ETH	DJ	F	34	STB-D	[14]
Percy30		Percy30	NR	2003	DJ	DJ	DJ	NR	NR	NR	[14]
Percy31b		Percy31b	Blo	2003	DJ	ETH	DJ	NR	NR	NR	[14]
Percy50		Percy50	Pulm	1983	DJ	FR	DJ	NR	NR	NR	[14]
Percy58b		Percy58b	Pulm	2002	DJ	ETH	DJ	NR	NR	NR	[14]
Percy74	20010389	Percy74	Pulm	2001	DJ	DJ	DJ	M	NR	STB-D	[14]
Percy94b		Percy94b	Pulm	2002	DJ	DJ	DJ	NR	NR	NR	[14]
Percy99c	19991704	Percy99c	Pulm	1999	DJ	DJ	DJ	M	22	STB-D	[14]
Percy101		Percy101	Abs	2002	DJ	DJ	DJ	NR	NR	NR	[14]
Percy103		Percy103	BM	2002	DJ	DJ	DJ	NR	NR	NR	[14]
Percy106		Percy106	Pulm	2002	DJ	ETH	DJ	NR	NR	NR	[14]
Percy144		Percy144	LN	2002	DJ	FR	DJ	NR	NR	NR	[14]
Percy150	20001049	Percy150	Pulm	2000	DJ	DJ	DJ	M	NR	STB-D	[14]
Percy156	20010933	Percy156	LN	2001	DJ	DJ	DJ	M	27	STB-D	[14]
Percy189b	20001248	Percy189b	Pulm	2000	DJ	DJ	DJ	M	NR	STB-D	[14]
Percy197b		Percy197b	Pulm	2002	DJ	FR	DJ	NR	NR	NR	[14]
Percy199b	20001247	Percy199b	AF	2000	DJ	DJ	DJ	F	NR	STB-D	[14]
Percy205	20001246	Percy205	Pulm	2000	DJ	DJ	DJ	M	63	STB-D	[14]
Percy206	20001245	Percy206	Pulm	2000	DJ	DJ	DJ	M	NR	STB-D	[14]
Percy212	19981514	Percy212	LN	1998	DJ	DJ	DJ	M	32	STB-C	[14]
Percy229	19990645	Percy229	LN	1997	DJ	NR	DJ	NR	NR	STB-L	[14]
Percy245b	20010188	Percy245b	LN	2000	DJ	DJ	DJ	F	NR	STB-D	[14]
Percy246	20010390	Percy246	LN	2001	DJ	DJ	DJ	M	NR	STB-D	[14]
Percy257	19980862	Percy257	LN	1998	DJ	DJ	DJ	F	40	STB-D	[14]
Percy32	19990711	Percy32	LN	1999	DJ	DJ	DJ	M	13	STB-B	[14]
Percy79	20010391	Percy79	Pulm	2001	DJ	DJ	DJ	M	NR	STB-F	[14]
Percy26b		Percy26b	NR	2003	DJ	DJ	DJ	NR	NR	NR	[14]
Percy94	19991705	Percy94	Pulm	1999	DJ	DJ	DJ	M	42	STB-H	[14]
Percy213	19980864	Percy213	Pulm	1998	DJ	DJ	DJ	M	20	STB-H	[14]
Percy214	19980863	CIPT140070013 Percy214	Pulm	1998	DJ	DJ	DJ	F	27	STB-H	[14]
Percy258	19980865	Percy258	Pulm	1998	DJ	DJ	DJ	M	40	STB-H	[14]
Percy25	19991709	CIPT140070002 Percy25	LN	2000	DJ	DJ	DJ	M	7	STB-E	[14]
Percy65		CIPT140070017 Percy65	LN	1999	DJ	DJ	DJ	F	4	STB-J	[14]
Percy89	20000587	CIPT100070005 Percy89	LN	2000	DJ	ETH	DJ	F	NR	STB-G	[14]
Percy99b	20000473	CIPT140070007 Percy99b	Pulm	2000	DJ	DJ	DJ	M	NR	STB-I	[14]
Percy157	19991669	Percy157	Pulm	1999	DJ	DJ	DJ	M	NR	STB-N	[9, 11]
	19990263		Pulm	1997	FR	DJ	NR	NR	NR	STB-F	[13]
			CF	2005	USA	SUD	Uganda	F	30	NR	[12]
Percy300		Percy300	Blo	2003	DJ	DJ	DJ	NR	NR	NR	[11]
Percy329	20050642	Percy329	Pulm	2005	DJ	FR	DJ	NR	NR	STB-CD	[9, 11]
Percy358		Percy358	NR	2003	DJ	FR	DJ	NR	NR	NR	[11]
Percy516		Percy516	LN	2006	DJ	FR	DJ	NR	NR	NR	[11]
Percy673		Percy673	Abs	2007	DJ	DJ	DJ	NR	NR	NR	[11]
Percy756		Percy756	Pulm	2009	DJ	DJ	DJ	NR	NR	NR	[11]
NLA000200937		NLA000200937	Pulm	2002	NLA	ERI	DJ	NR	NR	NR	[11]
NLA000201000		NLA000201000	Pulm	2002	NLA	SOM	DJ	NR	NR	NR	[11]
NLA000400617		NLA000400617	Abs	2004	NLA	SOM	DJ	NR	NR	NR	[11]
Percy301		Percy301	LN	2003	DJ	DJ	DJ	NR	NR	NR	[11]
Percy525		Percy525	Pulm	2006	DJ	DJ	DJ	NR	NR	NR	[11]
Percy302		CIPT140070010 Percy302	Abs	2004	DJ	DJ	DJ	NR	NR	STB-K	[11]
Percy327		CIPT140070008 Percy327	Abs	1997	DJ	DJ	DJ	NR	NR	STB-L	[11]
NLA000701671		NLA000701671	Pulm	2007	NLA	SOM	DJ	NR	NR	NR	[11]
MTB_K116		MTB_K116	NR	NR	NR	NR	SOM	NR	NR	NR	[10]
3151/08			NR	NR	NR	GER*	NR	NR	NR	NR	[47]
NR	19990264		Pulm	1998	FR	NR	DJ	NR	NR	STB-F	[9]
NR	20040352		LN	2004	DJ	NR	DJ	NR	NR	STB-M	[9]
Percy976		Percy976	Pulm	2010	DJ	DJ	DJ	M	18	STB-A	[8]
Percy977		Percy977	Pulm	2010	DJ	DJ	DJ	F	22	STB-A	[8]
Percy979		Percy979	Pulm	2010	DJ	DJ	DJ	F	39	STB-A	[8]
Percy1004		Percy1004	LN	2010	DJ	DJ	DJ	M	14	NR	[8]
Percy1049		Percy1049	Pulm	2011	DJ	ETH	DJ	F	36	STB-A	[8]
Percy1060		Percy1060	Diffuse	2011	DJ	DJ	DJ	M	33	STB-A	[8]
Percy1062		Percy1062	Pulm	2011	DJ	FR	DJ	M	40	STB-C	[8]
Percy1064		Percy1064	Pulm	2011	DJ	DJ	DJ	M	55	STB-C	[8]
Percy1077		Percy1077	Esophagus	2011	DJ	FR	DJ	M	48	STB-A	[8]
Percy1078		Percy1078	LN	2011	DJ	FR	DJ	F	3	STB-A	[8]
Percy1079		Percy1079	LN	2011	DJ	FR	DJ	M	1	STB-A	[8]
Percy1084		Percy1084	LN	2011	DJ	FR	DJ	M	4	STB-A	[8]
Percy1085		Percy1085	LN	2011	DJ	FR	DJ	F	8	STB-A	[8]
Percy1086		Percy1086	Diffuse	2012	DJ	DJ	DJ	M	51	STB-A	[8]
Percy1101		Percy1101	Pulm	2011	DJ	DJ	DJ	F	26	STB-C	[8]
Percy1105		Percy1105	Pulm	2012	DJ	FR	DJ	M	44	STB-A	[8]
Percy1115		Percy1115	LN	2012	DJ	FR	DJ	M	3	STB-A	[8]
Percy1116		Percy1116	LN	2012	DJ	FR	DJ	M	12	STB-A	[8]
Percy1129		Percy1129	LN	2013	DJ	FR	DJ	F	11	STB-A	[8]
Percy1130		Percy1130	Pulm	2013	DJ	DJ	DJ	M	35	STB-A	[8]
		LEGEND
			Pulm, pulmonary		DJ, Djibouti			F: Female
			LN, lymph node		FR, France			M: Male
			AF, ascites fluid		NLA, Netherlands
			BM, bone marrow		Sw, Switzerland
			Abs, abscess		ETH, Ethiopia
			Blo, blood		SOM, Somalia
			Esophagus		ERI, Eritrea
			Diffuse		SUD, Sudanese
			CF, cerebrospinal fluid		GER, Germany
			NR, No Reported
			Yellow color: hallmarking of diagnosed cases out of Djibouti
			Red color: alias and genetic pattern assigned by deduction
			*Information obtained by correspondence with the author
