# Supplementary material for: Smooth Tubercle Bacilli: Neglected Opportunistic Tropical Pathogens
Source: Front Public Health. 2016 Jan 11;3:283. doi: 10.3389/fpubh.2015.00283 (PMC4707939; doi:10.3389/fpubh.2015.00283)
Supplement: Supplementary file 3 [file table_3.xlsx]

## Sheet: Feuil1
Supplementary Table 3. Orthologous genes common between the five genome-sequenced STB strains compared to M. tuberculosis H37Rv. Adapted from [Supply et al, 2013].
M. tuberculosis	STB-K	STB-D	STB-J	STB-L	STB-A
Strain H37Rv NC_000962	CIPT 140070010 FO203509	CIPT 140060008 FO203507	CIPT 140070017 FO203510	CIPT 140070008 FO203508	CIPT 140010059 HE572590		Product
_	BN42_10093	BN44_10074	BN45_10072	BN43_10072	MYCCP_0071		Conserved protein of unknown function
_	BN42_10094	BN44_10075	BN45_10073	BN43_10073	MCAN_00631		Transcriptional regulator, MerR family
_	BN42_20253	BN44_10577	BN45_10579	BN43_10566	MCAN_05231		Conserved exported protein of unknown function, probable WAG22-like antigen (part 1)
_	BN42_20254	BN44_10577	BN45_10579	BN43_10566	MCAN_05231		Conserved exported protein of unknown function, probable WAG22-like antigen (part 2)
_	BN42_20255	BN44_10577	BN45_10579	BN43_10567	MCAN_05231		Conserved exported protein of unknown function, probable WAG22-like antigen (part 3)
_	BN42_20754	BN44_11037	BN45_20246	BN43_20415	MCAN_09441		Conserved protein of unknown function
_	BN42_20755	BN44_11038	BN45_20247	BN43_20416	MCAN_09451		Precorrin-6A synthase [deacetylating]
_	BN42_20756	BN44_11039	BN45_20248	BN43_20418	MCAN_09461		Conserved protein of unknown function, uncharacterized PE-PGRS family protein PE_PGRS33 (part1)
_	BN42_20756	BN44_11041	BN45_20248	BN43_20418	MCAN_09461		Conserved protein of unknown function, uncharacterized PE-PGRS family protein PE_PGRS33 (part2)
_	BN42_41322	BN44_70059	BN45_60303	BN43_60282	MCAN_32901		Conserved protein of unknown function
_	BN42_41323	BN44_70060	BN45_60304	BN43_60283	MCAN_32911		Putative transposase fusion protein
_	BN42_41325	BN44_70061	BN45_60306	BN43_60284	MCAN_32921		Transposase (part 3)
_	BN42_41326	BN44_70061	BN45_60306	BN43_60285	MCAN_32921		Transposase (part 2)
_	BN42_41327	BN44_70061	BN45_60307	BN43_60285	MCAN_32931		Transposase (part 1)
